# Supplementary material for: Sleep Characteristics and Cancer-Related Outcomes: An Umbrella Review of Systematic Reviews and Meta-Analyses of Observational Studies
Source: J Clin Med. 2022 Dec 8;11(24):7289. doi: 10.3390/jcm11247289 (PMC9785111; doi:10.3390/jcm11247289)
Supplement: Supplementary file 1 [file jcm-11-07289-s001.zip]

Archive with 1 entries (1 files):
- jcm-2041796-supplementary.pdf
